# Supplementary material for: The novel lncRNA lnc-NR2F1 is pro-neurogenic and mutated in human neurodevelopmental disorders
Source: eLife. 2019 Jan 10;8:e41770. doi: 10.7554/eLife.41770 (PMC6380841; doi:10.7554/eLife.41770)
Supplement: Supplementary file 7. [file elife-41770-supp7.zip]

Archive with 17 entries (16 files):
- candidate_human_blincRNA_sequences/
- candidate_human_blincRNA_sequences/h.ncRNA_AA.rtf
- candidate_human_blincRNA_sequences/h.ncRNA_B.rtf
- candidate_human_blincRNA_sequences/h.ncRNA_BB.rtf
- candidate_human_blincRNA_sequences/h.ncRNA_C.rtf
- candidate_human_blincRNA_sequences/h.ncRNA_D.rtf
- candidate_human_blincRNA_sequences/h.ncRNA_E_v1.rtf
- candidate_human_blincRNA_sequences/h.ncRNA_E_v2.rtf
- candidate_human_blincRNA_sequences/h.ncRNA_G_v1.rtf
- candidate_human_blincRNA_sequences/h.ncRNA_G_v2.rtf
- candidate_human_blincRNA_sequences/h.ncRNA_H.rtf
- candidate_human_blincRNA_sequences/h.ncRNA_K.rtf
- candidate_human_blincRNA_sequences/h.ncRNA_O.rtf
- candidate_human_blincRNA_sequences/h.ncRNA_Z.rtf
- candidate_human_blincRNA_sequences/NR2F1- AS_III_NR_021490.2_sequence.rtf
- candidate_human_blincRNA_sequences/NR2F1- AS_II_NR_021491.2_sequence.rtf
- candidate_human_blincRNA_sequences/NR2F1- AS_I_NR_109825.1_sequence.rtf
