# Supplementary material for: The novel lncRNA lnc-NR2F1 is pro-neurogenic and mutated in human neurodevelopmental disorders
Source: eLife. 2019 Jan 10;8:e41770. doi: 10.7554/eLife.41770 (PMC6380841; doi:10.7554/eLife.41770)
Supplement: Supplementary file 8. [file elife-41770-supp8.zip]

Archive with 37 entries (36 files):
- candidate_mouse_bliNcRNA_sequences/
- candidate_mouse_bliNcRNA_sequences/mNR2F1-AS1.rtf
- candidate_mouse_bliNcRNA_sequences/ncRNA_AA_sequence.rtf
- candidate_mouse_bliNcRNA_sequences/ncRNA_A_sequence.rtf
- candidate_mouse_bliNcRNA_sequences/ncRNA_BB_sequence.rtf
- candidate_mouse_bliNcRNA_sequences/ncRNA_B_sequence.rtf
- candidate_mouse_bliNcRNA_sequences/ncRNA_CC_sequence.rtf
- candidate_mouse_bliNcRNA_sequences/ncRNA_C_sequence.rtf
- candidate_mouse_bliNcRNA_sequences/ncRNA_DD_sequence.rtf
- candidate_mouse_bliNcRNA_sequences/ncRNA_D_sequence.rtf
- candidate_mouse_bliNcRNA_sequences/ncRNA_EE_sequence.rtf
- candidate_mouse_bliNcRNA_sequences/ncRNA_E_sequence.rtf
- candidate_mouse_bliNcRNA_sequences/ncRNA_FF_sequence.rtf
- candidate_mouse_bliNcRNA_sequences/ncRNA_F_sequence.rtf
- candidate_mouse_bliNcRNA_sequences/ncRNA_GG_sequence.rtf
- candidate_mouse_bliNcRNA_sequences/ncRNA_G_sequence.rtf
- candidate_mouse_bliNcRNA_sequences/ncRNA_HH_sequence.rtf
- candidate_mouse_bliNcRNA_sequences/ncRNA_H_sequence.rtf
- candidate_mouse_bliNcRNA_sequences/ncRNA_II_sequence.rtf
- candidate_mouse_bliNcRNA_sequences/ncRNA_I_sequence.rtf
- candidate_mouse_bliNcRNA_sequences/ncRNA_J_sequence.rtf
- candidate_mouse_bliNcRNA_sequences/ncRNA_K_sequence.rtf
- candidate_mouse_bliNcRNA_sequences/ncRNA_L_sequence.rtf
- candidate_mouse_bliNcRNA_sequences/ncRNA_M_sequence.rtf
- candidate_mouse_bliNcRNA_sequences/ncRNA_N_sequence.rtf
- candidate_mouse_bliNcRNA_sequences/ncRNA_O_sequence.rtf
- candidate_mouse_bliNcRNA_sequences/ncRNA_P_sequence.rtf
- candidate_mouse_bliNcRNA_sequences/ncRNA_Q_sequence.rtf
- candidate_mouse_bliNcRNA_sequences/ncRNA_R_sequence.rtf
- candidate_mouse_bliNcRNA_sequences/ncRNA_S_sequence.rtf
- candidate_mouse_bliNcRNA_sequences/ncRNA_T_sequence.rtf
- candidate_mouse_bliNcRNA_sequences/ncRNA_U_sequence.rtf
- candidate_mouse_bliNcRNA_sequences/ncRNA_V_sequence.rtf
- candidate_mouse_bliNcRNA_sequences/ncRNA_W_sequence.rtf
- candidate_mouse_bliNcRNA_sequences/ncRNA_X_sequence.rtf
- candidate_mouse_bliNcRNA_sequences/ncRNA_Y_sequence.rtf
- candidate_mouse_bliNcRNA_sequences/ncRNA_Z_sequence.rtf
